# Supplementary material for: Natural Thiols, but Not Thioethers, Attenuate Patulin-Induced Endoplasmic Reticulum Stress in HepG2 Cells
Source: Toxins (Basel). 2021 Oct 14;13(10):727. doi: 10.3390/toxins13100727 (PMC8537938; doi:10.3390/toxins13100727)
Supplement: Supplementary file 1 [file toxins-13-00727-s001.zip]

Archive with 1 entries (1 files):
- toxins-1355390-supplementary.pdf
